# Supplementary material for: New Insights into Interspecific Hybridization in Lemna L. Sect. Lemna (Lemnaceae Martinov)
Source: Plants (Basel). 2021 Dec 15;10(12):2767. doi: 10.3390/plants10122767 (PMC8703825; doi:10.3390/plants10122767)
Supplement: Supplementary file 1 [file plants-10-02767-s001.zip]

Archive with 4 entries (4 files):
- Table S1.xlsx
- Table S2.xlsx
- Table S3.txt
- Table S4.txt
