# Supplementary material for: New Insights into Interspecific Hybridization in Lemna L. Sect. Lemna (Lemnaceae Martinov)
Source: Plants (Basel). 2021 Dec 15;10(12):2767. doi: 10.3390/plants10122767 (PMC8703825; doi:10.3390/plants10122767)
Supplement: Supplementary file 1 [file plants-10-02767-s001.zip › Table S1.xlsx]

## Sheet: TBP I intron
6861_A01	Size	252.2					367.11						377.61		381.54							394.32																				522.37	524.41
	Height	1626					5383						573		3197							5591																				6690	826
7320_B01	Size	252.13					367.11						377.67		381.64							394.36																				522.41	524.47
	Height	1693					5989						634		4607							8337																				7396	2238
7641_C01	Size	252.2					367.02						377.61		381.55							394.38																				522.29	524.32
	Height	4806					16410						2002		14071							23999																				19481	6484
9562_ P18	Size	252.63				363.39							377.39		381.04							393.88																				521.72	524.22
	Height	12304				30426							28556		28556							30950																				29592	29592
9248_D01	Size	252.2		357.83									377.68		381.46							394.38																				522.39	524.44
	Height	2205		3913									362		5596							5737																				8180	3414
9425a_B03	Size	252.21				364.08							377.67		381.56							394.67																				522.4	524.46
	Height	2187				4050							425		5443							4070																				9283	747
9352 I_C05_2021-10-06-17-00-20.fsa	Size	252.44													381.59																											522.34	524.69
	Height	20358													32040																											26954	17708
7796 L. gibba	Size	252.21													381.63																											522.43	524.53
	Height	1585													3431																											4449	1658
9598_B07_2021-09-09-17-37-29.fsa	Size	252.31													381.83																											522.45	524.56
	Height	3603													10870.1																											13298	5528
7742a L. gibba 7742a	Size	251.96													381.41																											522.23	524.3
	Height	11046													18182																											25287	14146
8124 L. gibba 8124	Size														380.87																											521.8	524
	Height														29288																											20847	10647
9583 [L. spp.] L. gibba 9583	Size	252.07													381.27																											521.83	524.26
	Height	26797													31917																											29468	19326
9619 [L. spp.] L. gibba 9619	Size	252.28													381.63																											522.41	524.51
	Height	9636													17366																											18345	11990
9614 [L. spp.] L. gibba 9614	Size	252.08													381.26																											521.83	524.26
	Height	20822													32103																											29627	16962
7245 L. gibba 7245	Size	251.93												379.4	381.13																											521.97	523.94
	Height	8032												28552	28552																											29511	29511
9435_G01_2021-04-29-16-55-01.fsa	Size	252.04													381.55																											522.2	524.18
	Height	4983													15225																											12969	3316
9577_H01_2021-04-29-16-55-01.fsa	Size	252.04													381.54																											522.27	524.23
	Height	5662													16977																											14589	4253
7705_B02_2021-04-29-16-55-01.fsa	Size	252.09													381.53																											522.36	524.48
	Height	3367													10294																											9421	2852
8428_E02_2021-04-29-16-55-01.fsa	Size														381.69																											522.36	524.57
	Height														11829																											13340	4748
6745_A01_2021-07-07-15-46-42.fsa	Size														381.5																											522.34	524.21
	Height														23223																											22247	13703
7798_B01_2021-07-07-15-46-42.fsa	Size														381.51																											522.34	524.21
	Height														21581																											17542	14272
7922_C01_2021-07-07-15-46-42.fsa	Size														381.57																											522.25	524.12
	Height														24955																											26650	10632
0190_F01_2021-07-08-17-04-23.fsa	Size	252.4													381.75																											522.62	524.86
	Height	5916													18236																											11857	5148
9223 I_D05_2021-10-06-17-00-20.fsa	Size				361.42			370.58					378.13									394.99
	Height				2850			2648					1514									13653
9438 I_A05_2021-10-06-17-00-20.fsa	Size			358.05									377.99									394.84
	Height			26808									12921									31575
7210 L. minor 7210	Size													378.89								394.46	397.71
	Height													1662								10506	9840
8292 L. minor 8292	Size												377.77									394.57				403.78					416.11							504.97
	Height												7734									20630				9606					7898							3382
7194 L. minor 7194	Size												377.66						388.38			394.4					406.65
	Height												8961						10796			15348					9620
7753 L. minor 7753	Size											376.86	377.69	379.26				385.51				394.53
	Height											10160	14156	12219				22877				31154
9495 L. minor 9495	Size			357.95								376.43	377.73									394.67
	Height			17550								15027	7751									20387
LM0011 [L. spp] L. minor/japonica LM0011	Size												377.75	379.44				385.38	388.51			394.58
	Height												3347	7112				3873	3374			8787
9942_H01	Size		354.74						373.26				377.7									394.57
	Height		5566						4948				1337									10487
9961_F06_2021-09-09-17-37-29.fsa	Size						367.478	370.522					377.79									394.86
	Height						1550.5	16900.3					1966									19226.7
9973_C07_2021-09-09-17-37-29.fsa	Size			358.121				370.457					377.78									394.67
	Height			7774.05				7049.44					1739									17358
7766 L. minor 7766	Size			357.94			367.2						377.8									394.47
	Height			14193			14033						8170									20004
9977_D07_2021-09-09-17-37-29.fsa	Size					364.19						376.33	377.69									394.72
	Height					6773						5569	1704									18318
9979_F07_2021-09-09-17-37-29.fsa	Size								373.38				377.79	379.568		382.48						394.66
	Height								5515				957	756.223		4837						11634
LM0010 [L. spp] L. minor/japonica LM0010	Size				360.89	364.03							377.76	378.72								394.45
	Height				15610	14384							4886	4022								14614
9536 L. minor 9536	Size			357.95	361.05								377.67									394.48
	Height			6239	5748								3610									6337
9441 L. minor 9441	Size			357.92	360.99								377.86									394.44
	Height			8573	7913								3814									14322
8623 L. minor 8623	Size				360.97								377.76									394.4	397.68
	Height				17444								7873									26649	11862
9533 L. minor 9533	Size				360.85							376.51	377.53									394.34				403.63				412.81
	Height				8874							9803	20099									10002				3548				3131
5500 L. minor 5500	Size						367.05		373.21				377.74									394.51
	Height						6325		5841				2276									10380
7022 L. minor 7022	Size				360.98								377.73	378.7				385.63				394.65
	Height				10856								1874	1937				8446				17842
9252 [L. japonica] L. minor/L. japonica 9252	Size				360.98								377.81									394.59
	Height				29286								5554									26207
KJA0013 L. minor KJA0013	Size				361.05								377.83									394.57					406.82			413.04
	Height				12255								5553									19192					7655			6838
8744 L. minor 8744	Size				360.7								377.48			382.08						394.21
	Height				10989								11083			8889						14916
LM0008 L. minor LM0008	Size				360.86	363.87							377.6									394.37
	Height				10395	10207							7681									15074
7295_C01_2021-04-29-16-55-01.fsa	Size								372.86			376.59										394.28	397.53
	Height								3474			1537										11552	2756
9574_D01_2021-04-29-16-55-01.fsa	Size			357.63	360.78								377.68									394.36
	Height			7194	6381								4687									13722
8533_F07_2021-06-22-15-55-25.fsa	Size				361.09							376.73	377.73									394.44			400.83	403.9		409.98		413.08
	Height				8744							5202	8263									32490			1462	6046		1572		5660
9561_D03_2021-07-08-17-04-23.fsa	Size			358.26			367.5						377.95									394.78
	Height			6671			6326						5070									20639
9952_E03_2021-07-08-17-04-23.fsa	Size			358.26			367.47						377.96									394.71
	Height			5019			4785						3895									16940
9967_H06_2021-09-09-17-37-29.fsa	Size			357.96	361.02								377.79									394.55
	Height			8557	7688								3982									32517
9485_A03_2021-07-08-17-04-23.fsa	Size			358.19								376.65	377.87									394.88
	Height			5319								4967	3904									15722
9534_B03_2021-07-08-17-04-23.fsa	Size			358.25	361.4								377.95									394.85
	Height			5078	4793								3677									12116
9253_B03_2021-07-07-15-46-42.fsa	Size						366.98						377.68					385.49				394.2
	Height						4985						2454					4202				22050
9345_D02_2021-07-08-17-04-23.fsa	Size						367.5						377.97					385.91				394.69
	Height						3779						2829					3184				13066
9424_E02_2021-07-08-17-04-23.fsa	Size					364.38							377.98	379.6								394.86
	Height					8781							6124	7234								27203
9240_A07_2021-09-09-17-37-29.fsa	Size				361.02								377.79			382.47						394.68
	Height				4665								3115			4017						16645
6591_G03_2021-07-08-17-04-23.fsa	Size				361.32		367.31						378.04									394.9
	Height				3645		3608						2127									13173
9482_G02_2021-07-08-17-04-23.fsa	Size					364.3							377.98									394.7
	Height					6260							1637									12832
7018_A12_2021-09-10-12-32-29.fsa	Size												377.74									394.55			400.9	403.87
	Height												6586									20385			1867	7992
9354_G1A_H03_2021-03-17-17-54-21.fsa	Size																382.56			388.96	392.62											419.91												528.28	530.67
	Height																7444			15204	4184											5341												2000	2294
9951_A02_2021-03-17-17-54-21.fsa	Size				360.95					374.69			377.6									394.55	398.38
	Height				2317					307			153									1243	435
9965_C02_2021-03-17-17-54-21.fsa	Size				360.95					374.69			377.69								391.61	394.7	398.46
	Height				10622					2253			1051								3021	12022	3506
9969_D02_2021-03-17-17-54-21.fsa	Size			357.92	360.87					374.73			377.75									394.44	398.38
	Height			6643	4582					1399			734									10489	2733
9978_G02_2021-03-17-17-54-21.fsa	Size			357.92	360.95					374.69			377.69									394.37	398.38
	Height			5929	4033					1211			634									8706	2254
9980_A03_2021-03-17-17-54-21.fsa	Size			357.92	360.95					374.78			377.77									394.55	398.47
	Height			3401	7645					1672			753									5485	2044
6728_B07	Size				360.42					374.57			377.58									394.32	398.16
	Height				31723					9567			5064									27355	8691
7868_D07	Size				360.67					374.65			377.58	379.08		382.18						394.24	398.16
	Height				31219					8898			5188	1288		10223						31620	9117
9429_F07	Size			357.72	360.67					374.59			377.59									394.21	397.57
	Height			16292	22467					10931			5432									31482	12089
8676 L. minor 8676	Size				360.42				372.98	374.57			377.58									394.09	398.17
	Height				31252				31099	10430			8065									31686	27937
LM0007 L. minor LM0007	Size				360.89					374.69		376.3	377.75									394.39	398.32
	Height				30578					6683		11701	7199									14159	5862
9440 L. minor 9440	Size				361.05					374.78			377.74					385.34				394.77	398.52
	Height				10265					17171			17891					1376				5752	907
9257 L. japonica 9257	Size				360.9				373.17	374.8		376.5	377.81									394.59	398.39
	Height				15012				9464	4963		10888	6591									20606	5953
LM0005 L. minor LM0005	Size			357.84	360.83					374.66			377.7								391.57	394.52	398.37
	Height			15200	18955					9332			7785								11072	21404	9956
LM0004 L. minor LM0004	Size				360.82			370.22		374.79			377.8									394.58	398.46
	Height				31797			18282		10882			9481									27465	12654
9436 L. minor 9436b	Size				361.01			370.36		374.89			377.99			382.51						394.68	398.51
	Height				22062			17893		9276			12172			13111						26029	7689
9530 [L. turionifera] L. minor/japonica 9530	Size				360.89			370.22		374.75			377.82	379.27								394.56	398.4
	Height				22895			15798		10567			2885	11922								18899	7638
9553 L. minor 9553	Size				361.21					374.84			377.85									394.82	398.62
	Height				13598					14012			10654									6489	788
9580 L. minor 9580	Size				360.82			370.26		374.77			377.79									394.74	398.38
	Height				13641			10526		5803			2012									9063	7471
8627 L. minor 8627	Size				360.59	363.79				374.55			377.57					385.38				394.42	398.17
	Height				28034	21090				6082			8638					17368				25448	10649
9481 [L. gibba] L. minor/japonica 9481	Size				360.98					374.71			377.72									394.63	398.37
	Height				31833					5136			3578									19241	8700
LM0006 L. minor LM0006	Size				360.74					374.79			377.8									394.6	398.39
	Height				32092					9105			6838									19632	8172
9283 L. japonica 9283	Size				360.91					374.69			377.79	379.35								394.54	398.37
	Height				18066					6925			4492	20470								24767	11799
KJA0016 L. minor KJA0016	Size				360.9					374.71			377.8	379.27								394.65	398.38
	Height				25250					5583			3833	8621								12985	6273
KJA0017 L. minor KJA0017	Size				360.9					374.73			377.73									394.59	398.39
	Height				24113					4601			2978									9599	4285
8625 L. minor 8625	Size				360.96				373.5	374.71			377.75									394.75	398.54
	Height				14655				15766	28772			15038									3862	1188
9437 L. minor 9437	Size			357.86	360.82					374.71			377.8									394.41	398.38
	Height			18472	11829					5022			5026									12017	4933
6580_F01_2021-04-29-16-55-01.fsa	Size				360.63					374.65			377.75			382.33						394.3	398.15
	Height				11274					5901			1734			5867						11507	6583
7123_B01_2021-04-29-16-55-01.fsa	Size				360.63					374.59			377.73			382.28						394.32	398.21
	Height				5652					3067			998			2935						5630	3229
8434_A01_2021-04-29-16-55-01.fsa	Size				360.55					374.57			377.68			382.32						394.26	398.16
	Height				7589					4560			1275			3742						6102	3094
7021_C02_2021-04-29-16-55-01.fsa	Size				360.8				373.22	374.74			377.77									394.54	398.26
	Height				4414				2771	2799			991									3638	2174
7537_D02_2021-04-29-16-55-01.fsa	Size				360.8				373.21	374.65			377.69									394.57	398.33
	Height				7440				4768	5143			1871									7253	4173
9991_E05_2021-10-06-17-00-20.fsa	Size				360.99					374.91			377.87			382.72						394.7	398.61
	Height				13047					5554			3194			7994						18787	8975
9591_A02_2021-04-29-16-55-01.fsa	Size				360.8					374.65			377.68									394.66	398.33
	Height				14871					6281			2502									6702	4144
8389ETH_C07_2021-06-22-15-55-25.fsa	Size				361.01					374.72			377.74								391.61	394.63	398.41
	Height				20907					8662			8366								7216	25582	9045
6742_C01_2021-07-08-17-04-23.fsa	Size				361.11					374.85			377.86									394.73	398.58
	Height				13530					3326			3280									11678	3952
9250_B01_2021-07-08-17-04-23.fsa	Size				361.12				373.35	374.86		376.52	377.86									394.7	398.58
	Height				8750				5890	4846		5436	4252									22757	6552
9483_H02_2021-07-08-17-04-23.fsa	Size				361.13			370.5		374.93			377.91			382.66						394.8	398.64
	Height				5646			4158		2862			3224			3811						14157	4203
9982_B02_2021-07-08-17-04-23.fsa	Size				361.14					374.89			377.89			382.84						394.75	398.63
	Height				8272					4905			2216			5509						10364	5998
9983_C02_2021-07-08-17-04-23.fsa	Size				361.22					374.89			377.97									394.86	398.72
	Height				14474					3319			3235									11559	3878
9532_H03_2021-07-08-17-04-23.fsa	Size				361.23			370.63		375.03			377.96			382.7						394.9	398.71
	Height				5435			3774		2519			2819			3419						13572	3864
9421_G01_2021-07-07-15-46-42.fsa	Size				360.47					374.5			377.57	379.06		382.21						394.19	398.04
	Height				16943					8957			4039	1145		10585						25448	14226
8695 L. japonica 8695	Size			357.65						375.01			377.92	379.58								394.76	398.5
	Height			31653						22480			5747	21436								22097	24206
9017_K3-C04_2020-04-21-18-02-42.fsa	Size			357.77						374.99			377.79	379.51								394.74	398.38
	Height			15294						8172			1543	5113								5049	7386
0050_E07_2021-06-22-15-55-25.fsa	Size			357.88						374.97			377.82	379.5								394.64	398.41
	Height			13091						7661			2019	4464								9724	12053
8653_D07_2021-06-22-15-55-25.fsa	Size			357.87						374.94		376.46	377.73									394.7	398.4
	Height			12742						8787		4062	1874									8050	9194
9285_G07_2021-06-22-15-55-25.fsa	Size			357.88						374.9			377.66	379.42								394.63	398.32
	Height			11635						7600			1827	3774								9179	9432
7182_D01_2021-07-07-15-46-42.fsa	Size			357.2						374.72		375.9	377.64	379.13								394.34	397.96
	Height			31756						22323		2123	5650	13597								29835	31654
0078_B02_2021-07-07-15-46-42.fsa	Size			357.63						374.74		376.04	377.58	379.19								394.48	398.21
	Height			29695						12628		1193	3014	9384								19782	24335
0150_E01_2021-07-08-17-04-23.fsa	Size			358						375.17			377.94	379.68								394.9	398.59
	Height			16310						8198			2018	5170								10403	12904
8697_A01_2021-07-08-17-04-23.fsa	Size			358						375.11			377.87	379.61								394.89	398.59
	Height			27342						16216			4450	8059								11949	15729
9660_H01_2021-07-08-17-04-23.fsa	Size			358						375.12			377.95	379.69								394.85	398.6
	Height			11010						5270			1293	3455								7511	8590
0198_A02_2021-07-08-17-04-23.fsa	Size			358.12						375.16			377.98	379.76								394.96	398.64
	Height			13081						8158			2030	4293								8152	9571
9016_C05_2021-09-09-17-37-29.fsa	Size			357.85						374.97			377.7	379.49								394.65	398.39
	Height			7415						2355			646	2103								5596	6248
9330_E05_2021-09-09-17-37-29.fsa	Size			357.93						374.99			377.79	379.58								394.73	398.47
	Height			6875						2200			704	1494								3151	3720
8784b_G01_2021-07-08-17-04-23.fsa	Size			358.16	361.11					374.88			377.95									394.66	398.59
	Height			4917	10162					2945			2846									15426	5200
9542_C03_2021-07-08-17-04-23.fsa	Size			358.27	361.23					374.95			377.96									394.72	398.7
	Height			7915	5020					1989			2214									13078	4032
9986_A04_2021-07-08-17-04-23.fsa	Size				361.23					374.93			377.96			382.8						394.94	398.7
	Height				7448					3256			1500			4219						7776	5188
9439_D06_2021-09-09-17-37-29.fsa	Size			358.011	360.94					374.71			377.78									394.57	398.47
	Height			1634.34	32543					11644			12546									26106	9015
7951_D05_2021-09-09-17-37-29.fsa	Size			357.5						374.63													398.31
	Height			31783						32220													32408
6619_A07	Size				360.25					373.43													398.09
	Height				31255					32320													29270
KJA007_D08	Size				360.43					374.65													398.22
	Height				31647					25351													32455
6853_C07	Size				360.41					374.55													398.1
	Height				31930					17174													18677
BOG0024_A08	Size				360.25					374.27													397.88
	Height				30491					31559													32161
BOG0071_B08	Size				360.34					374.48													398.12
	Height				31639					32425													32814
BOG0072_C08	Size				360.34					374.58													398.13
	Height				31811					32159													32844
8693 [L. japonica] L. turionifera 8693	Size				360.9					374.87													398.46
	Height				27145					11281													16373
9434 L. turionifera 9434	Size				360.75					374.85													398.52
	Height				31860					26024													24568
BOG0006 L. turionifera BOG0006	Size				360.9					374.81													398.39
	Height				25503					13600													9474
7683_B04_2021-07-08-17-04-23.fsa	Size				361.16					374.88													398.77
	Height				13327					7938													8930
8760_C04_2021-07-08-17-04-23.fsa	Size				361.24					374.91													398.69
	Height				13377					8282													10157
9109_D04_2021-07-08-17-04-23.fsa	Size				361.24					374.9													398.69
	Height				19208					10865													15273
9254_E04_2021-07-08-17-04-23.fsa	Size				361.24					374.99													398.69
	Height				10317					6413													8648
9470_F04_2021-07-08-17-04-23.fsa	Size				361.24					374.91													398.69
	Height				10003					7216													9028
9471_G04_2021-07-08-17-04-23.fsa	Size				361.23					374.93													398.7
	Height				19983					13299													16110
9480_H04_2021-07-08-17-04-23.fsa	Size				361.23					374.93													398.71
	Height				13029					9337													9981
7427_F05_2021-07-07-15-46-42.fsa	Size			357.8						374.85													398.25
	Height			26962						15623													22269
7432_D01_2021-07-08-17-04-23.fsa	Size			357.99						375.02													398.51
	Height			27006						15511													19195
9478_A06_2021-07-07-15-46-42.fsa	Size				360.83					374.7													398.25
	Height				27094					17890													21300
9529-I-LX20_G05_2019-11-21-15-55-36.fsa	Size								373.48														398.46	399.43
	Height								452														1779	2039
5555-I-LX21_H05_2019-11-21-15-55-36.fsa	Size								373.43													394.26	398.38										464.84	467.9	470.97
	Height								2389													5194	4864										1256	3784	2805
8892_A05_2021-09-09-17-37-29.fsa	Size										375.58													399.75					411.46								502.19												545.51
	Height										678													4375					5673								1242												1918
7856_B05_2021-09-09-17-37-29.fsa	Size										375.65													399.66					411.54										508.25		517.33
	Height										1024													6373					9157										862		796
8227_E06_2021-09-09-17-37-29.fsa	Size										375.59													399.66					411.46									505.23		514.08
	Height										2289													6092					11614									1017		1143
9342-LX5_E10_2019-10-25-11-58-50.fsa	Size										375.42	376.42												399.17					411.03																	532.03
	Height										5858	5387												31727					32241																	7653
7325-L3__C03_2019-10-11-16-38-40.fsa	Size										375.74													399.67					411.28							499.17				514.49
	Height										14129													32301					32776							10345				10106
7133-LX9_A11_2019-10-25-11-58-50.fsa	Size										375.47													399.42					410.92										507.84							531.73
	Height										9497													29837					31874										11426							10565
7777_C06_2021-09-09-17-37-29.fsa	Size														380.68																									513.92							542.55
	Height														9540																									5922							4029
7767_F05_2021-09-09-17-37-29.fsa	Size														380.6																									513.66							542.46
	Height														12980																									3043							3574
8717_G05_2021-09-09-17-37-29.fsa	Size														380.6																									513.58							542.46
	Height														11383																									2144							1796
7816_H05_2021-09-09-17-37-29.fsa	Size														380.51																									513.75							542.45	543.46
	Height														7471																									2234							1094	1122
7269-LX4_D10_2019-10-25-11-58-50.fsa	Size														380.25																									513.75							541.92
	Height														32157																									32253							13215
7842-LX1_A10_2019-10-25-11-58-50.fsa	Size														380.17																									513.51							542.25	543.09
	Height														32151																									22723							4765	4728
[truncated: 3 more columns]

## Sheet: TBP II intron
6861_II_A08_2021-03-18-17-18-07.fsa	Size		292.04	294.01				299.34	300.95	302.07									339.06					444.21																	726.36			825.72
	Height		1016	8459				15401	30746	3165									8248					6462																	621			4489
7320_II_B08_2021-03-18-17-18-07.fsa	Size		292.05	294.1				299.35	300.79	302.07									339.06					444.24																	726.29			825.78
	Height		1350	12854				20410	29525	4146									13270					8820																	803			6034
7641_II_C08_2021-03-18-17-18-07.fsa	Size		292.05	294.02				299.35	300.79	302.07									339.06					444.22																	726.26			825.8
	Height		1505	16881				22153	29034	5090									15652					11332																	977			7810
9562 L. gibba 9562 - P18	Size		291.94	294.04				299.25	300.89	301.94									338.96					444.08																	726.08			825.53
	Height		1158	5167				8728	28307	7703									3057					7310																	985			7568
9248_D08_2021-03-18-17-18-07.fsa	Size		292.05	294.1				299.35	300.71	302.07									339.06				442.2																		726.43			825.84
	Height		1710	9245				14318	30435	3442									20236				12599																		1133			3626
9425a_B10_2021-03-18-17-18-07.fsa	Size		292.11	294.15				299.41	300.91	302.16									339.18				442.44																		726.35			825.94
	Height		1483	4440				10426	31700	3035									3550				8243																		708			3324
9352 II_G06_2021-10-06-17-00-20.fsa	Size		292.4						300.83										339.11				442.64	444.37			448.73														726.81
	Height		10111						31465										32267				4761	31767			4491														4240
9598_F08_2021-03-18-17-18-07.fsa	Size		291.99						300.72										339.06					444.18																	726.22
	Height		2256						32299										20014					11188																	981
7742a L. gibba 7742a	Size		292						300.89										338.96					444.08																	726.09
	Height		1185						26271										12560					8341																	1036
7796 L. gibba 7796	Size		291.78						300.76										338.99				441.95																		725.91
	Height		1052						32382										5293				7022																		683
8124 L. gibba 8124	Size		291.85						300.49									334.19					442.17																		727.14
	Height		3559						32211									30498					14441																		1066
9583 [L. spp.] L. gibba 9583	Size		291.93						300.89										339.03					444.1																	726.17
	Height		1270						21395										4014					6832																	845
9619 [L. spp.] L. gibba 9619	Size		291.97						300.97										338.96					444.15																	726
	Height		1728						28675										3390					9333																	1172
9614 [L. spp.] L. gibba 9614	Size		291.97						300.89										339.04					444.08																	726.02
	Height		1167						21201										6160					6670																	686
7245 L. gibba 7245	Size		292.01						300.74										338.87		343.92			443.68																713.37	726.05
	Height		2364						32214										11092		8845			7467																1758	1087
9435_D03_2021-04-29-16-55-01.fsa	Size		292.22						301.14										339.28				442.45																		726.34
	Height		1150						20382										6898				4226																		341
9577_E03_2021-04-29-16-55-01.fsa	Size		292.15						300.96										339.21					444.36																	726.56
	Height		2206						32647										10926					8027																	667
7705_G03_2021-04-29-16-55-01.fsa	Size		292.12						300.89															444.34																	726.33
	Height		2553						33371															7932																	459
8428_B04_2021-04-29-16-55-01.fsa	Size		292.05						301.06									334.36				426.94				446.32															727.4
	Height		850						23430									7781				2400				1498															165
6745 II_A01_2021-07-13-16-54-58.fsa	Size		292.14						300.93									334.51					442.48																		727.65
	Height		2008						32469									11464					4490																		175
7798 II_B01_2021-07-13-16-54-58.fsa	Size		292.09						300.63									334.5					442.47																		727.67
	Height		3817						32092									25844					10212																		443
7922 II_C01_2021-07-13-16-54-58.fsa	Size		292.18						300.55									334.27					442.48	444.33		446.42															727.74
	Height		12235						31365									32433					1161	17175		15637															1920
0190 II_D02_2021-07-13-16-54-58.fsa	Size		292.43						301.36										338.51	339.45			442.57	444.5																	726.69
	Height		1578						25740										3805	3553			621	5797																	436
7210 L. minor 7210	Size			294.07				299.15																																								829.85
	Height			9092				17701																																								5234
8292 L. minor 8292	Size			293.98				299.25																																						827.53			834.6
	Height			9997				20431																																						4244			1626
7194 L. minor 7194	Size			294.01				298.82																																								830.7
	Height			26931				31718																																								6893
7753 L. minor 7753	Size			293.99				299.08																																								830.58
	Height			6049				15203																																								4923
9495 L. minor 9495	Size			294.01				299.16		301.96																																		825.59
	Height			22599				30611		11092																																		12774
LM0011 [L. spp] L. minor/japonica LM0011	Size			293.94				299.16		301.99																																		825.55
	Height			15478				25112		3547																																		10282
9942_H08_2021-03-18-17-18-07.fsa	Size			294.03				299.1		302.08																																		825.76
	Height			17953				31166		10046																																		11321
9961_B09_2021-03-18-17-18-07.fsa	Size			294.18				299.33		302.14																																		825.83				832.22
	Height			15927				32377		7761																																		4824				3276
9973_E09_2021-03-18-17-18-07.fsa	Size			293.94				298.91		302.14																																		825.84				832.23
	Height			31752				29614		18329																																		10263				7431
7766 L. minor 7766	Size			294.01				299.07		301.98																																		825.6				831.63
	Height			27501				30315		13943																																		7204				4180
9977_F09_2021-03-18-17-18-07.fsa	Size			294.12				299.16		302.14																																		826.02
	Height			17503				32351		3195																																		7215
9979_D01_2021-03-19-10-33-50.fsa	Size			294.09				299.33		302.15																																		825.82
	Height			7884				24881		1807																																		3739
LM0010 [L. spp] L. minor/japonica LM0010	Size			294.01				299.16		301.97																																		823.66		827.82
	Height			19731				28714		10737																																		5177		3733
9536 L. minor 9536	Size			293.94				299.24		301.98																																		825.64				832.84
	Height			9372				14127		4901																																		3146				2031
9441 L. minor 9441	Size			293.88				299.04		301.95																																		825.39
	Height			26276				30952		8935																																		4805
8623 L. minor 8623	Size			294.02				299.24		302.03																																		825.55				831.84
	Height			24086				30847		4843																																		5729				4323
9533 L. minor 9533	Size			294.14				299.13		302.14																																		825.82				831.04
	Height			29443				31291		4733																																		7115				3829
5500 L. minor 5500	Size			293.73				299.14		301.83																																		825.24
	Height			12440				24415		4514																																		3657
7022 L. minor 7022	Size			293.79				298.88		301.92																																		825.33				831.58
	Height			26597				30578		9078																																		4164				3182
9252 [L. japonica] L. minor/L. japonica 9252	Size			293.79				298.88		301.83																																		825.24
	Height			27839				30902		8979																																		8320
KJA0013 L. minor KJA0013	Size			293.67				298.7		301.85																																		825.41				830.54
	Height			31810				30960		4408																																		5518				2733
8744 L. minor 8744	Size			294.03				299.25		302.05																																		825.67				830.66
	Height			13760				19178		3273																																		3999				2875
LM0008 L. minor LM0008	Size			294.04				299.25		302.03																																		826.9				832.03
	Height			7562				15083		6374																																		2862				2476
7295_H02_2021-04-29-16-55-01.fsa	Size			294.14				299.02																																								831.23
	Height			12798				32427																																								2777
9574_F09_2021-09-09-17-37-29.fsa	Size			294.31				299.48		302.27																																		826.15					833.56
	Height			14977				29803		4960																																		2621					1771
8533_C08_2021-06-22-15-55-25.fsa	Size			294.24				299.24		302.25																																		826.06	827.15			831.25
	Height			26200				32345		3521																																		3360	2248			1880
9561 II_C03_2021-07-13-16-54-58.fsa	Size			294.28				299.33		302.49																																		826.3				832.35
	Height			30689				28662		28662																																		15614				8480
9952 II_D03_2021-07-13-16-54-58.fsa	Size			294.15				299.17		302.45																																		827.58				832.7
	Height			31548				29837		25933																																		9000				7850
9967 II_E03_2021-07-13-16-54-58.fsa	Size			294.42				299.17		302.45																																		826.33
	Height			25173				30971		10832																																		11155
9485 II_H07_2021-07-08-17-04-23.fsa	Size			294.51				299.5		302.43																																		826.45
	Height			11729				31740		9308																																		6119
9534 II_A03_2021-07-13-16-54-58.fsa	Size			294.42				299.17		302.43																																		826.21					833.52
	Height			25223				30609		18557																																		10724					6933
9253 II_B07_2021-07-08-17-04-23.fsa	Size			294.45				299.58		302.47																																		826.55
	Height			5759				23383		3384																																		2346
9345 II_C07_2021-07-08-17-04-23.fsa	Size			294.48				299.41		302.44																																		826.35
	Height			20112				31565		10180																																		6918
9424 II_D07_2021-07-08-17-04-23.fsa	Size			294.48				299.25		302.44																																						832.77
	Height			31267				30586		7510																																						7253
9240 II_E07_2021-07-08-17-04-23.fsa	Size			294.56				299.42		302.45																																		826.53					833.99
	Height			15137				31900		3992																																		2907					1897
6591 II_F03_2021-07-13-16-54-58.fsa	Size			294.42				299.17		302.37																																		826.43				832.8
	Height			23734				31340		6217																																		6749				5219
9482 II_F07_2021-07-08-17-04-23.fsa	Size			294.56				299.42		302.45																																		826.65
	Height			14455				31890		3617																																		3100
7018_B09_2021-09-09-17-37-29.fsa	Size			294.31				299.31																																								831.26
	Height			6352				16649																																								7785
9438 II_G10_2021-10-07-16-23-16.fsa	Size			294.36				299.25		302.35																																		826.25
	Height			15079				31429		11756																																		7568
9223 II_H06_2021-10-06-17-00-20.fsa	Size			294.47				299.24		302.48																																		826.22				832.69
	Height			31380				30576		14236																																		6915				5196
9354_G1A_H10	Size	290.25						299.08				304.07	305.14	306.05	308.22	313.66	325.99																									768.73
	Height	1630						32131				2717	6498	8746	3930	29422	16553																									2598
9951_A09	Size			294.11			298.49	299.33	301.07	302.14																									502.7									825.83
	Height			11679			12467	18268	2121	3228																									544									6422
9965_C09	Size			294.11			298.49	299.24	301.07	302.14																									502.77									825.92
	Height			21477			26790	30130	3311	1625																									377									7563
9969_C01	Size			293.94			298.24	299.2	301.07	302.14																									502.68									825.88				832.23
	Height			31525			26628	100	3949	6155																									1214									6071				4436
9978_G09	Size			294.18			298.48	299.33	301.15	302.21																									502.87									825.89				832.31
	Height			24981			27593	29682	3245	4926																									413									4196				3091
9980_E01	Size			294.11			298.49	299.33	301.07	302.14																									502.71									825.9				832.36
	Height			8621			11657	16908	1463	2256																									345									1962				1440
6728_H08	Size			294.21			298.47	299.32	301.08	302.17																									502.65									825.84
	Height			13214			15074	21399	1380	2350																									376									3909
7868_B09	Size			294.14			298.45	299.14	301.09	302.19																									502.73									825.73				832.12
	Height			32874			30080	30912	4473	2261																									1465									5721				4280
9429_D09	Size			294.16			298.54	299.31	301.09	302.19																									502.74									825.95
	Height			24150			25965	30164	2792	1296																									819									4292
9257 L. japonica 9257	Size			294.01			298.4	299.33	300.91	302.06																									502.62									825.63
	Height			17187			11453	15443	2608	1305																									594									7429
LM0005 L. minor LM0005	Size			293.97			298.33	299.25	300.9	301.96																									502.59									825.59
	Height			24848			20670	22162	3735	1352																									850									6264
LM0004 L. minor LM0004	Size			293.95			298.4	299.24	300.98	301.97																									502.61									825.74
	Height			18760			14577	15588	2962	4795																									795									6362
9436b L. minor 9436b	Size			293.98			298.39	299.24	300.9	301.97																									502.69									825.52
	Height			14504			10694	14658	2934	1271																									575									5115
9530 [L. turionifera] L. minor/japonica 9530	Size			293.76			298.27	299.13	300.75	301.85																									502.46									825.4
	Height			18012			14790	22184	2453	1176																									421									4008
9553 L. minor 9553	Size			294.19			298.5	299.38	301.11	302.14																									502.71									825.89				832.24
	Height			23255			18796	29974	3484	1857																									1257									2511				1914
8627 L. minor 8627	Size			293.95			298.32	299.25	300.89	301.96																									502.67									825.43
	Height			19171			12998	18009	2366	3827																									596									7644
9481 [L. gibba] L. minor/japonica 9481	Size			293.94			298.33	299.04	300.85	301.88																									502.42									825.44
	Height			27564			21752	28920	2268	4202																									525									6030
LM0006 L. minor LM0006	Size			294.01			298	299.25	300.97	302.02																									502.57									825.65
	Height			9997			100	10797	2949	4644																									800									9670
9283 L. japonica 9283	Size			293.75			298	299.05	300.67	301.78																									502.29									825.12
	Height			17100			100	18986	1593	576																									358									3868
KJA0016 L. minor KJA0016	Size			293.86			298	299.21	300.77	301.88																									502.51									825.24				831.66
	Height			20878			100	28598	3670	1426																									841									4685				3526
KJ0017 L. minor KJA0017	Size			293.94			298	299.14	300.71	301.83																									502.54								824.48
	Height			12121			100	12573	779	327																									136								2921
8625 L. minor 8625	Size			294.21			298.51	299.39	301.1	302.21																									502.73										827.08
	Height			20787			21271	20691	7127	3979																									2166										8123
9437 L. minor 9437	Size			294.04			298.41	299.25	300.97	301.94																									502.68										826.82			831.89
	Height			23620			15631	21239	5617	7970																									1297										6356			5371
8596 L. japonica 8695	Size			293.94			298.32	299.16	300.82	301.98																									502.6													832.03
	Height			13311			12523	7469	4663	564																									1104													2977
9017 L. japonica 9017	Size			293.81			298.2	299	300.76	301.78																									502.37													831.6
	Height			11532			15678	100	3294	401																									623													1741
8676 L. minor 8676	Size			293.97			298.33	299.41	300.89	301.95																									502.68													831.94
	Height			11676			10949	10334	3529	1686																									714													3553
LM0007 L. minor LM0007	Size			294.03			298.4	299.24	300.91	301.98																									502.62													831.89
	Height			7680			5316	6444	1997	3054																									506													4436
9440 L. minor 9440	Size			294.27			298	299.38	301.22	302.27																									502.75													832.33
	Height			19165			100	19694	2147	4824																									797													6473
9580 L. minor 9580	Size			293.82			298.26	299.13	300.76	301.86																									502.49													830.4
	Height			6754			10538	7908	1306	739																									132													1261
6580_C03_2021-04-29-16-55-01.fsa	Size			294.29			298.51	299.34	301.14	302.2																									502.83													832.37
	Height			9468			16504	10854	1523	786																									208													1705
7123_A05_2021-04-30-10-30-15.fsa	Size			294.07			298.13	299.47	301.03	302.07																									502.77													832.22
	Height			31733			26572	100	6931	3003																									777													5800
8434_F02_2021-04-29-16-55-01.fsa	Size			294.29			298.45	299.35	301.04	302.16																									502.87													832.29
	Height			7724			18272	12272	2223	1093																									177													2125
9591_C05_2021-04-30-10-30-15.fsa	Size			294.13			298.53	299.35	301.1	302.13																									502.71													832.28
	Height			8297			15183	11730	1788	807																									320													1850
0050_B08_2021-06-22-15-55-25.fsa	Size			294.21			298.47	299.32	301.08	302.17																									502.69													832.43
	Height			15611			20178	10254	4822	891																									1162													1993
8653_A08_2021-06-22-15-55-25.fsa	Size			294.33			298.56	299.41	301.15	302.22																									502.76													832.43
	Height			6918			10682	5741	3095	539																									853													1578
9285_D08_2021-06-22-15-55-25.fsa	Size			294.3			298.56	299.41	301.16	302.24																									502.77													832.42
	Height			14274			19664	10800	6795	1368																									1569													3059
9421_G01_2021-07-13-16-54-58.fsa	Size			294.2			298.31	299.5	301.25	302.35																									502.92													832.45
	Height			31415			25899	100	10749	5988																									1976													10108
7182_D01_2021-07-13-16-54-58.fsa	Size			294.07			298.24	299.5	301.25	302.35																									502.92													832.48
	Height			31112			23922	100	18114	3846																									3815													8377
0078_B02_2021-07-13-16-54-58.fsa	Size			294.47			298.68	299.59	301.36	302.41																									502.97													832.7
	Height			6353			12558	6699	2143	303																									338													1130
0150_C02_2021-07-13-16-54-58.fsa	Size			294.47			298.76	299.59	301.36	302.41																									502.97													832.85
	Height			12211			20036	10036	4156	908																									716													1851
8697_E01_2021-07-13-16-54-58.fsa	Size			294.06			298.24	299.5	301.18	302.29																									502.93													832.44
	Height			31374			21628	100	21628	4249																									8494													10323
9660_F02_2021-07-13-16-54-58.fsa	Size			294.41			298.69	299.59	301.29	302.42																									502.97													832.69
	Height			23058			29083	15024	8387	1389																									1544													3604
0198_G02_2021-07-13-16-54-58.fsa	Size			294.41			298.69	299.59	301.37	302.42																									503.03													832.76
	Height			8268			11462	7049	3986	646																									843													1866
9986_H03_2021-07-13-16-54-58.fsa	Size			294.53			298.43	299.5	301.29	302.35																									503													832.64
	Height			22090			28463	28463	13403	7801																									1775													10926
7021_B05_2021-04-30-10-30-15.fsa	Size			294.27			298.53	299.35	301.11	302.14																									502.71									825.79
	Height			12080			22299	16409	2383	1002																									353									3328
7537_A04_2021-04-29-16-55-01.fsa	Size			294.21			298.51	299.34	301.13	302.19																									502.76									825.94
	Height			9392			15281	10559	2028	1090																									319									2908
8389ETH_H07_2021-06-22-15-55-25.fsa	Size			294.26			298.48	299.33	301.08	302.16																									502.81									826.06
	Height			19714			18647	26330	3361	1569																									879									7456
6742_H01_2021-07-13-16-54-58.fsa	Size			294.39			298.64	299.28	301.32	302.33																									502.83									826.09
	Height			24626			27694	27694	5831	8816																									1138									14177
9250_F01_2021-07-13-16-54-58.fsa	Size			294.04			298.39	299.5	301.33	302.36																									502.9									825.95
	Height			31087			25700	100	8633	5105																									2079									22719
9483_G07_2021-07-08-17-04-23.fsa	Size			294.48			298.75	299.58	301.39	302.45																									503.01										826.63	827.7
	Height			8791			10466	14027	2300	1131																									328										1905	1347
9983_A07_2021-07-08-17-04-23.fsa	Size			294.5			298.75	299.58	301.39	302.45																									502.95									826.47
	Height			13286			18481	28750	4009	5771																									499									5831
9532_G03_2021-07-13-16-54-58.fsa	Size			294.43			298.75	299.58	301.38	302.43																									502.94									826.43		827.49
	Height			11892			12466	16847	2601	1199																									518									4004		2752
8784b_E02_2021-07-13-16-54-58.fsa	Size			294.14			298.35	299.5	301.36	302.41																									502.97									826.17				832.58
	Height			30951			24955	100	7770	12057																									1396									8563				6240
9542_B03_2021-07-13-16-54-58.fsa	Size			294.39			298.66	299.58	301.39	302.37																									502.95									826.36				832.67
	Height			11777			15887	20504	2184	3167																									250									2122				1503
9330_B08_2021-09-09-17-37-29.fsa	Size			294.31			298.788	299.5	301.18	302.19																									502.83													832.43
	Height			6070			15963.5	100	2359	432																									345													803
9439_C12_2021-09-10-12-32-29.fsa	Size			294.29			298.979	299.32	301.17	302.25																									502.77									825.99
	Height			19000			55708.5	29473	3816	5065																									990									10432
9982_H02_2021-07-13-16-54-58.fsa	Size			294.43			298.61	299.51	301.28	302.41																									503.04													832.7
	Height			20083			28048	20626	8886	5034																									1587													7747
9991-3_G12_2021-10-14-10-45-52.fsa	Size			294.36			298.67	299.5	301.22	302.28																									502.95													832.6
	Height			3040			5159	3490	1008	569																									180													858
9016 II_E10_2021-10-07-16-23-16.fsa	Size			294.36			298.43	299.5	301.29	302.35																									502.99													832.55
	Height			31827			26178	25901	12567	2551																									2423													3817
6619_G08	Size			294.16			298.2	300	301.08																										502.74
	Height			21577			27534	7030	17849																										5800
7951_A08_2021-09-09-17-37-29.fsa	Size			294.36			298.55	300	301.17																										502.78
	Height			9223			30430	1018	5755																										681
KJA007_B10	Size			294.14			298.1	300	301.09																										502.74
	Height			32168			26863	9030	13231																										4429
6853_A09	Size			294.35			298.29	299.91	301.08																										502.72
	Height			16052			29279	2716	7405																										2157
BOG0024_G09	Size			294.19			298.21	300	301.08																										502.74
	Height			23199			28107	6716	10642																										2864
BOG0071_H09	Size			294.21			298.21	300	301																										502.72
	Height			16781			29244	4855	8196																										2645
BOG0072_A10	Size			294.1			298.12	300.08	301.08																										502.71
	Height			31280			24947	10495	17357																										6376
8693 [L. japonica] L. turionifera 8693	Size			293.96			298.25	299.74	300.77																										502.47
	Height			5940			15970	1344	2790																										299
9434 L. turionifera 9434	Size			294.03			298.32	299.83	300.9																										502.61
	Height			11353			21203	3764	10354																										2120
BOG0006 L. turionifera BOG0006	Size			293.91			298.33	299.74	300.86																										502.5
	Height			10376			25804	2095	5611																										703
7683 II_A04_2021-07-13-16-54-58.fsa	Size			294.48			298.41	300.24	301.3																										502.96
	Height			13165			30201	2645	12556																										1838
8760 II_B04_2021-07-13-16-54-58.fsa	Size			294.48			298.66	300.16	301.31																										502.95
	Height			5275			16507	870	3679																										614
9109 II_C04_2021-07-13-16-54-58.fsa	Size			294.46			298.66	300.32	301.38																										502.98
	Height			11590			31100	1907	6620																										1135
9254 II_D04_2021-07-13-16-54-58.fsa	Size			294.37			298.32	300.33	301.4																										502.95
	Height			31606			26665	5618	22132																										4077
9470 II_E04_2021-07-13-16-54-58.fsa	Size			294.29			298.24	300.24	301.3																										502.96
	Height			31466			26097	7596	26097																										4736
9471 II_G04_2021-07-13-16-54-58.fsa	Size			294.37			298.24	300.25	301.32																										502.96
	Height			31694			26629	7918	26629																										5586
9480 II_H04_2021-07-13-16-54-58.fsa	Size			294.48			298.58	300.33	301.39																										503.02
	Height			13332			29833	4367	13998																										2622
7427 II_F04_2021-07-13-16-54-58.fsa	Size			294.29			298.32	300.25	301.23																										503.04
	Height			31543			26889	2328	26889																										5574
7432 II_A02_2021-07-13-16-54-58.fsa	Size			294.49			298.52	300.24	301.36																										502.97
	Height			15325			30609	1231	15922																										2602
9478 II_B06_2021-07-07-15-46-42.fsa	Size			294.24			298.65	300.08	301.07																										502.75
	Height			16833			33022	4567	14145																										2454
9529 LX20_D06_2019-11-29-14-47-59.fsa	Size			293.98				299.67	300.89		302.91																							502.49
	Height			4796				5101	2479		21999																							581
5555 LX21_E06_2019-11-29-14-47-59.fsa	Size			293.94				299.67	300.81		302.6																							502.25
	Height			16740				17501	7944		29804																							3366
8892 II_B11_2021-10-07-16-23-16.fsa	Size				296.38	297.73	298.82			301.82																					495.7		497.52
	Height				27760	28199	28199			7551																					17502		8548
7856 II_C10_2021-10-07-16-23-16.fsa	Size				296.29	297.61	298.3			301.78																					495.72					504.2
	Height				26111	26258	100			9872																					12857					21882
8227_E09_2021-09-09-17-37-29.fsa	Size				296.31	297.94	298.3			301.75																			488.77	489.78	495.44		497.38
	Height				14337	29051	100			2494																			1144	3651	7782		7322
9342 LX5_G10_2019-10-30-14-47-50.fsa	Size				295.92	297.67	298.59			301.38																					495.18	496.42					505.75		507.75
	Height				10728	25564	16915			4569																					6447	1672					649		3834
7325 L3_C08_2019-10-30-14-47-50.fsa	Size				295.95	297.72	298.65			301.39																							497.05
	Height				9089	21116	10788			2973																							8072
7133 LX9_C11_2019-10-30-14-47-50.fsa	Size				295.9	297.66	298.66			301.4																					495.49		497.08			504.8		506.73
	Height				8612	18410	10241			2440																					1830		3376			416		3063
7767_C08_2021-09-09-17-37-29.fsa	Size							300.34										334.33				426.78
	Height							19258										4262				1388
8717_D08_2021-09-09-17-37-29.fsa	Size							299.971										334.063				426.477
	Height							52367.8										8347.94				1297.23
7816_E08_2021-09-09-17-37-29.fsa	Size							300.056										334.096										469.71
	Height							38605.6										4748.85										507
7269 LX4_F10_2019-10-30-14-47-50.fsa	Size							300.08										334				426.49
	Height							27459										9296				5797
7842 LX1_C10_2019-10-30-14-47-50.fsa	Size							300.08										334										469.46
	Height							24089										4265										3896
7777_B12_2021-09-10-12-32-29.fsa	Size							299.729										333.959				426.443
	Height							63080.3										11905				1683.86
[truncated: 1 more columns]
