# Supplementary material for: New Insights into Interspecific Hybridization in Lemna L. Sect. Lemna (Lemnaceae Martinov)
Source: Plants (Basel). 2021 Dec 15;10(12):2767. doi: 10.3390/plants10122767 (PMC8703825; doi:10.3390/plants10122767)
Supplement: Supplementary file 1 [file plants-10-02767-s001.zip › Table S2.xlsx]

## Sheet: Table S2
	Table S2 - Location of TUBB genes on chromosomes or contigs according to WGS data
		species and clone
	Gene name	L. minor 5500	L . minor 8627§	L. gibba 4771
		contig	chromosome
	TUBB1	2456:16516-18911rw	39/26	not found (17)*
	TUBB2	6970:2575-4405rw	23/11	10
	ΨTUBB2	not found	not found	12
	TUBB3	3435:26387-27804	13/29	13
	TUBB4	9243:5991-7483rw	39/26	17
	TUBB5	6002:4667-6360	4/1	1
		4882:16737-18430
		10021:2826-4519
	TUBB6	contig5070:18395-20056rw	23/11	10
	* deduced accordingly to TUBB4 , on same chromosome in L. minor
	§ This clone has been reclassified as L. ×japonica in this works. Accordingly, it possess two sets of homeologous genes
