# Supplementary material for: New Insights into Interspecific Hybridization in Lemna L. Sect. Lemna (Lemnaceae Martinov)
Source: Plants (Basel). 2021 Dec 15;10(12):2767. doi: 10.3390/plants10122767 (PMC8703825; doi:10.3390/plants10122767)
Supplement: Supplementary file 1 [file plants-10-02767-s001.zip › Table S3.txt]

>L.gibbaxL.minor9562_atpF_H
TACTTTCCTTTTATAGATAGGACTAAAAAAGAACAGAGTTCCTTTTGTATTACTTTGCCC
CCTTTGTTTGATTTTTTTTTTTTTTTTATGGGATTTAAAAATGGAATAGATTAAATTAAT
TAATTTAATTGAGAACTTTATTTATTTATTATTTAATTCTAATTAAAGTTTACAATTACA
AGAACATACTTATTGGGTTAGGTCCTGGCTATTTTGTCAATTGGTAAATACCTTGTTTAT
TGCGTTACAACGCATACTCAAAAAAGTTTTGCATTACATTATACTAAGAACTGAAAACGG
GAAGGAAGAAAGCGAGAGGATCTGCTAATTACTAATCCTAAAATCAGTCCTTCCCGGAGG
TATTCTCTCAACGAATAAGTAATTGTTAGAGTACAATGTTGATATAATTCGAAGAAGCAA
AAAGCAAGTCTAAGTCAAAAAGTCTATTACGTACTTTTTTATTCTAGAAT
>L.gibbaxL.minor7641_atpF_H
TACTCTCCTTTTAAAAATAGGACTAAAAAAAAACAAAGTTCCTTTTGTATTACTTCGCCC
CCTTTGTTTGATTTTTTTTTTTTTTTTATGGGATTTAAAAATGGAATAGATTAAATTAAT
TAATTTAATTGAGAACTTTATTTATTTATTATTTAATTCTAATTAAAGTTTACAATTACA
AGCACATACTTATTGGGTTAGGTCCTGGCTATTTTGTCAATTGGTAAATACCTTGTTTAT
TGCGTTACAACGCATACTCAAAAAAGTTTTGCATTACATTATACTAAGAACTGAAAACGG
GAAGGAAGAAAGCGAGAGGATCTGCTAATTACTAATCCTAAAATCAGTCCTTCCCGGAGG
TATTCTCTCAACGAATAAGTAATTGTTAGAGTACAATGTTGATATAATTCGAAGAAGCAA
AAAGCAAGTCTAAGTCAAAAAGTCTATTACGTACTTTTTTATTCTAGAAT
>L.gibbaxL.minor6861_atpF_H
TACTCTCCTTTTAAAGATAGGACTAAAAAAAAACAAAGTTCCTTTTGTATTACTTCGCCC
CCTTTGTTTGATTTTTTTTTTTTTTTTATGGGATTTAAAAATGGAATAGATTAAATTAAT
TAATTTAATTGAGAACTTTATTTATTTATTATTTAATTCTAATTAAAGTTTACAATTACA
AGAACATACTTATTGGGTTAGGTCCTGGCTATTTTGTCAATTGGTAAATACCTTGTTTAT
TGCGTTACAACGCATACTCAAAAAAGTTTTGCATTACATTATACTAAGAACTGAAAACGG
GAAGGAAGAAAGCGAGAGGATCTGCTAATTACTAATCCTAAAATCAGTCCTTCCCGGAGG
TATTCTCTCAACGAATAAGTAATTGTTAGAGTACAATGTTGATATAATTCGAAGAAGCAA
AAAGCAAGTCTAAGTCAAAAAGTCTATTACGTACTTTTTTATTCTAGAAT
>L.gibbaxL.minor7320_atpF_H
TACTCTCCTTTTATAGATAGGACTAAAAAAAAACAAAGTTCCTTTTGTATTACTTCGCCC
CCTTTGTTTGATTTTTTTTTTTTTTTTATGGGATTTAAAAATGGAATAGATTAAATTAAT
TAATTTAATTGAGAACTTTATTTATTTATTATTTAATTCTAATTAAAGTTTACAATTACA
AGAACATACTTATTGGGTTAGGTCCTGGCTATTTTGTCAATTGGTAAATACCTTGTTTAT
TGCGTTACAACGCATACTCAAAAAAGTTTTGCATTACATTATACTAAGAACTGAAAACGG
GAAGGAAGAAAGCGAGAGGATCTGCTAATTACTAATCCTAAAATCAGTCCTTCCCGGAGG
TATTCTCTCAACGAATAAGTAATTGTTAGAGTACAATGTTGATATAATTCGAAGAAGCAA
AAAGCAAGTCTAAGTCAAAAAGTCTATTACGTACTTTTTTATTCTAGAAT
>L.gibbaxL.minor9425a_atpF_H
TACTCTCCTCTTATAGATAGGACTAAAAAAGAACAGAGTTCTGTTCTTTTTGTATTACTT
CGCCCCCTTTGTTTGATTTCTTTTTTTTTATGGGATTTTAAAATGGAATAGATTAAATTA
ATTAATTTAATTGAGAACTTTTTTATTTATTATTTAATTCTAATTAAAGTTTACAATTAC
AAGAACATACTTATTGGGTTAGGTCCTGGCTATTTTGTCAATTGGTAAATACCTTGTTTA
TTGCGTTACAACGCATACTCTAAAAAATTTTGCATTACATTATACTAAGAACTGAAAACG
GGAAGGAAGAAAGCGAGAGGATCTGCTAATTACTAATCCTAAAATCAGTCCTTCCCGGAG
GTATTCTCTCAACGAATAAGTAATTGTTAGAGTACAATGTTGATATAATTCGAAGAAGCA
AAAAGCAAGTCTAAGTCAAAAAGTCTATTACGTACTTTTTTTGATTCTAGAAT
>L.gibbaxL.minor9248_atpF_H
TACTCTCCTCTTATAGATAGGACTAAAAAAGAACAGAGTTCTGTTCTTTTTGTATTACTT
CGCCCCCTTTGTTTGATTTCTTTTTTTTTATGGGATTTTAAAATGGAATAGATTAAATTA
ATTAATTTAATTGAGAACTTTTTTATTTATTATTTAATTCTAATTAAAGTTTACAATTAC
AAGAACATACTTATTGGGTTAGGTCCTGGCTATTTTGTCAATTGGTAAATACCTTGTTTA
TTGCGTTACAACGCATACTCTAAAAAATTTTGCATTACATTATACTAAGAACTGAAAACG
GGAAGGAAGAAAGCGAGAGGATCTGCTAATTACTAATCCTAAAATCAGTCCTTCCCGGAG
GTATTCTCTCAACGAATAAGTAATTGTTAGAGTACAATGTTGATATAATTCGAAGAAGCA
AAAAGCAAGTCTAAGTCAAAAAGTCTATTACGTACTTTTTTTGATTCTAGAAT
>L.gibbaxL.minor7641_psbK_I
TGAGTTTTCGATAAAGTTATTAAAACTCTACTGAAAAAATTCATGATTTATTTGATAAAA
AAGATTCTAATAAAAATTGATAACGTAGTAGCAATCTTAGTTTATACATCCTCATAAAAA
ATATTTGAATTCTTGTATATTGGATAAAAAGAGCGATAAGTTTGGATCAGTCCATTTCGC
CGTTCTGGCCGCTCTTCCAGTGAGGAAGTACTTTATTTATTTATTAGCTTTTGTTTTACA
CAATACTTTATTGTTAATATTAGAGTTAATATTAGAATAACCTTTTTGGTAACGAACAAG
TCATAATCTTAATTTAAAATGCATTCATGAGTTTGAAAATTCAGTTTTTGTAGAAAAAAA
CACTAAACTTAATACTATACTTAATAAAATAAAGAATTGTTCTTTATTTTTTCATAGTTT
TTTTTCTTGGCATGCCCAAATAATACATGTGTTACATAACTCAAATGGATAATCTATTCC
CTTTTACCCCAAAAATGATCCTATCTTGGA
>L.gibbaxL.minor6861_psbK_I
TGGGTTTTTCGATAAAGTTATTAAAACTCTACTGAAAAAATTCATGATTTATTTGATAAA
AAAGATTCTAATAAAAATTGATAACGTAGTAGCAATCTTAGTTTATACATCCTCATAAAA
AATATTTGAATTCTTGTATATTGGATAAAAAGAGCGATAAGTTTGGATCAGTCCATTTCG
CCGTTCTGGCCGCTCTTCCAGTGAGGAAGTACTTTATTTATTTATTAGCTTTTGTTTTAC
ACAATACTTTATTGTTAATATTAGAGTTAATATTAGAATAACCTTTTTGGTAACGAACAA
GTCATAATCTTAATTTAAAATGCATTCATGAGTTTGAAAATTCAGTTTTTGTAGAAAAAA
ACACTAAACTTAATACTATACTTAATAAAATAAAGAATTGTTCTTTATTTTTTCATAGTT
TTTTTTCTTGGCATGCCCAAATAATACATGTGTTACATAACTCAAATGGATAATCTATTC
CCTTTTACCCCAAAAATGATCCTATCTTGGA
>L.gibbaxL.minor7320_psbK_I
GAAGTTTTCGAAAAGTTATTAAAACTCTACTGAAAAAATTCATGATTTATTTGATAAAAA
AGATTCTAATAAAAAATTGATAACGTAGTAGCAATCTTAGTTTATACATCCTCATAAAAA
ATATTTGAATTCTTGTATATTGGATAAAAAGAGCGATAAGTTTGGATCAGTCCATTTCGC
CGTTCTGGCCGCTCTTCCAGTGAGGAAGTACTTTATTTATTTATTAGCTTTTGTTTTACA
CAATACTTTATTGTTAATATTAGAGTTAATATTAGAATAACCTTTTTGGTAACGAACAAG
TCATAATCTTAATTTAAAATGCATTCATGAGTTTGAAAATTCAGTTTTTGTAGAAAAAAA
CACTAAACTTAATACTATACTTAATAAAATAAAGAATTGTTCTTTATTTTTTCATAGTTT
TTTTTCTTGGCATGCCCAAATAATACATGTGTTACATAACTCAATGGATAATCTATTCCC
TTTTACCCCAAAAATGATCCTATCTTGGA
>L.gibbaxL.minor9562_psbK_I
TAAGTTTTCGATAAAGTTATTAAAACTCTACTGAAAAAATTCATGATTTATTTGATAAAA
AAGATTCTAATAAAAATTGATAACGTAGTAGCAATCTTAGTTTATACATCCTCATAAAAA
ATATTTGAATTCTTGTATATTGGATAAAAAGAGCGATAAGTTTGGATCAGTCCATTTCGC
CGTTCTGGCCGCTCTTCCAGTGAGGAAGTACTTTATTTATTTATTAGCTTTTGTTTTACA
CAATACTTTATTGTTAATATTAGAGTTAATATTAGAATAACCTTTTTGGTAACGAACAAG
TCATAATCTTAATTTAAAATGCATTCATGAGTTTGAAAATTCAGTTTTTGTAGAAAAAAA
CACTAAACTTAATACTATACTTAATAAAATAAAGAATTGTTCTTTATTTTTTCATAGTTT
TTTTTCTTGGCATGCCCAAATAATACATGTGTTACATAACTCAAATGGATAATCTATTCC
CTTTTACCCCAAAAATGATCCTATCTTGGA
>L.gibbaxL.minor9425a_psbK_I
TGAGTTTTCGATAAAGTTATTAAAACTCTACTGAAAAAATTCATGATTTATTTGATAAAA
AAGATTCTAATAAAAATTGATAACGTAATAACAATCTTAGTTTATACATCCTCATAAAAA
ATATTTGAATTCTTGTATATTGGATAAAAAGAGCGATAAGTTTGGATCAGTCCATTTCAC
CGTTCTGGACGCTCTTCCAGTGAGGAAGTACTTTATTTTTTTATTAGCTTTTGTTTTACA
CAATACTTTATTGTTATAATTACAGTTAATTTTAGAATAAGCTTTTCCGTAATGAACAAG
TCATAATCTTAATTTAAAATGCATTCATGAGTTTGAAAATTCAGTTTTTGTAGAAAAAAA
ACTTAACTTAAGACTATAAAAAAGAAAGGATTGTTCTTTATTTTTTCATAGTTTTTTCTT
GGCATGCCAAAATAATATATGTGTTACATAACTCAAATGGATAATCTATTCCCTTTTACC
CCAAAAATGATCCTATCTTGGA
>L.gibbaxL.minor9248_psbK_I
TGAGTTTTCGATAAAGTTATTAAAACTCTACTGAAAAAATTCATGATTTATTTGATAAAA
AAGATTCTAATAAAAATTGATAACGTAATAACAATCTTAGTTTATACATCCTCATAAAAA
ATATTTGAATTCTTGTATATTGGATAAAAAGAGCGATAAGTTTGGATCAGTCCATTTCAC
CGTTCTGGACGCTCTTCCAGTGAGGAAGTACTTTATTTTTTTATTAGCTTTTGTTTTACA
CAATACTTTATTGTTATAATTACAGTTAATTTTAGAATAAGCTTTTCCGTAATGAACAAG
TCATAATCTTAATTTAAAATGCATTCATGAGTTTGAAAATTCAGTTTTTGTAGAAAAAAA
ACTTAACTTAAGACTATAAAAAAGAAAGGATTGTTCTTTATTTTTTCATAGTTTTTTCTT
GGCATGCCAAAATAATATATGTGTTACATAACTCAAATGGATAATCTATTCCCTTTTACC
CCAAAAATGATCCTATCTTGGA
