# Supplementary material for: New Insights into Interspecific Hybridization in Lemna L. Sect. Lemna (Lemnaceae Martinov)
Source: Plants (Basel). 2021 Dec 15;10(12):2767. doi: 10.3390/plants10122767 (PMC8703825; doi:10.3390/plants10122767)
Supplement: Supplementary file 1 [file plants-10-02767-s001.zip › Table S4.txt]

>TUBB1_5555_9529
ccccccccactgtaagatccataaatttcctctcattttcaaaagcatcgcatgtttttt
tattatagttgatgatctgagattgaatgaacatacacctgacgggagagagagagatga
gttcaattctttttctctctttctcttgctctctctagaattcccaggctcttggacgtt
ggcacagtagatttcatatgatatggagggagttgagcggacatagaattcctttgggag
ttcaactctctctctttctctatctagaattcccttgaagctttactgaaatagccatga
cgattatacatgttttatcatcatttggttaggatgcacgatgaagatgaagatgttggt
aatgtgatcatgtttgatagtaaggtattatctgagactgaatgattatccatgcgaaga
gagagagagaaagagaacggaattgaacctggtatgctcaattctttctctctcgagaat
tcccacaaagctttactgacattgccgtgtgagttttacgtatctctgagattgaataat
tattcatgtgaagagagagaaagagagaggggattgtttcttacgagttcaatccccccc
cctctctccctctctagaactcccatgaagctttactaatattgccaagtgttttcacac
gttgatgtaagtttcattaaaatatcataaaattgacagaattttctgctttgatttctt
atagcgggcggag
>TUBB1_7292_7842
catccccactgtaagatccgtaaattttctctaattttcaaaaacatcatttttttatta
tagtcgatgatcagagaagtacatacgcctagagagagagagatagagaaaggagttcaa
ttctttctctctctttctcttgctctcttcagaattcccatgctattggacattggtaca
ttagacttcgtttgacatggcagaagttgaacagaaatggaattccttctggagatcaac
tctcttgaagttttactcacaaagattatacatgtttttatcatcgtttgtgtttttggt
taggatgcataatgaagatcttggtaacgtgaccatgttagatagtaagataatattatc
cttgcgaatagagagaaagaaaaacggagttgaacctggggtgctcaattccctttctag
aatttgcacgaagctttacttacagctgtgtgagttttacatatctccgagatttaataa
ttatttcatgtgaggagagagaaagagagtggggattgtttgttacgagtactatccccc
tcctctctctccctctctagaactcccatgaagctttactaacatacccaagtgggatct
acatgttaacggaattttcattcaaatatcataaaattgacagaactttctgctttgatt
tcttatagtcggccgatc
>TUBB1_7325_7133
ccaagctgtaagttccctaacttacctccgtttttcaaaagcatcgcatgttttttttat
catagttgatgatctgcgattggatgaacatgcacccgaagagagagagagagagagagg
attgtttcttacgagttcacaatcccccccctctccctctctagcactcctatgaagctt
tactaacattgtcaagtgggatccaagtgttttcacatgttgatctaagtttcatgaaaa
taccataaatttgacagaaatttctgctttgatttcttatagtcggcgatccccccaact
atgatcaaaaaaacatgcggtgcttttgaaaagcggggg
>TUBB1_7742_9588
cactccaagctgtaagatccgtaaattttatctattttccaaaaacatcacattttttta
ttatagttgatgatctgagaagaacatacacctagagagagagagagagaggagttcaat
tatttctctctcttccgcttgctctttctacttaattcccatgttaacgtaagtttcatt
caaataccataaaattgacagaagtttctggtttgatttcttatagtcggcgatc
>TUBB1_9434_8693
ccccccccactgtaagatccataaatttcctctaattttcataagcatcgcatgtttttt
tattatagtggatggtctgagattggatgaacatacgcctgaagagagagagaggagttc
aattcttttcctctctttctcttgctctctctagaattcccatgctcttggacattggca
cattagatttcatatgacatggaggaagctgaacggacatagaattcctttgggagttca
actctctctctttctctctctagaattccctcgaagctttactgaaatagccatgacgat
tatacatgttttatcatcatttgtgtttttggttaggatgcatgatgaagatgttggtaa
tgtgatcatgttagagagtaagatattatccgagattgaatgattatccatgcgaagaga
gagagaaagagcaacggaattgaacctggggtgctcaattctctctctctcgaattccca
cgaagctttactgatatttccgtgtgagttttatgtatctgagattgaataattattcat
gtgaagagagagaaagagagaggggattttttcttacgagttcaatcttccctctctctc
cctctctagaactcccatgaagctttactaacattgccaagtgggatctaagtgttttca
catgttgatgtaagtttcattaaaatatcataaaattgacagaactctctgttttgattt
cttatagtcggcgatc
>TUBB1_LM0011_5500
catccccactgtaagatccataaatttcctctaattttcaaaagcatcgcatgttttttt
attatagttgacgatctgagattggatgaacatatgcctggagagggggagagagagaga
agttcaattcttttctctctttctcttgctctctctagaattcccatgctcttggacgtt
ggcacattagatttcatttgacatggaggaagttgaacaaacgtagaattccgttgggag
ttcaactctctctctttcgctctctagaattcccttgaagctttacttaaatagccatga
tgattatacatgttttatcatcgtttgtgtttttggttaggatgcatgatgaagatgaag
atgttggtaatgtgaccatgttagatagtaagatattatctgagactgaatgattatcca
tgtgaagagagaaaaagagagaggagattgtttcttacgagttcaacccccccctctccc
tctctagaactcccatgaaactttactaacattgccaagtgggatctaagtgttttcaca
tgttgatttaagtttcatttaaatatcataaaattgacagaactttctgctttgatttct
tatagtcgcccgatc
>TUBB1_7498
gaagcttacaactccgagctgtaagtcactcgtcatcctgttgttgcccgctctcgaaac
gctccccatgctcttggcctccaggtgtttatcatgcgctgaattctggccggtctcctc
gttgcagtcggggat


>TUBB2_7292_7842
ctccagggtatgcgatctattttttttccaatgtcgttcacagagtgaaattatgaatat
gtttgggtatttttagggtttgatatgtgtgatctattctcgtccttaaagccttgttgc
gatctattctcgtccttgccgatttgtgcctgtcttcgggttttgatcttcagatctaga
tcgcgctctttaagaatgacagaaacatggatctaatattgtttcctcttgttccgttct
acctgatgttgttcctcttggtctaattttatcatttaatccatccaaatattctcgtac
attatcaaatccctcgttctcattttggtttacttccccccgtcatttacttgcaggatt
cca
>TUBB2_7742_9588
ctccagggtatgcgatctattttttttccaaagttcttcacagagtgagattatgaatat
gtttggatatttttagggtttgatttgtttgattaccggatctgttcctcacagccttgt
tgcgatctattctcatccttgccgatttgtgcctgtcttcgggttttatattcagatcta
gatcgcgctctttaagaataaaagaaacatggatctgatattttttccctcctgtttcgt
gctacctggtgatttatttgcattatttttctttctgcctagattgttgttcctcttggt
ctaattttatcatttaatccatccaaattttctcgtacattatcaagtccctcgttctca
ttttggtttgcttccccccattatttgcttgcaggattcca
>TUBB2_7325_7133
ctccagggtatgcgatctattttttcaatgtccttcatagaatacacttataaatgtgtt
tggttggtgttagagtctgattcgtctggtttccggatctgtaccccaaagtcatacagt
attcacgcttgccgatttttgcttttgtttgtagatctagatcgttttctttaagataag
agaaaaatagatccattattgtttcgttctttaatgctgcgatgacaatgaacttacgat
ttaactaatcaaggatgatctgttggcatcacttacctatttgctgaaatctaggttgat
gtctctcatgatctgtttgtttcatttaatccgatcaaaattcttctgcgcgatcttata
ttcactgtatttttgtgctagaagttctcagtctcattgtggtttacttctcccgtcatt
tacttgcaggattcc
>TUBB2_5555_9529
tcccagggtatgcgatctattcttttcaatgtccttcgtggaataaagttatgaatgtgt
ttcggtagtggtagggtctgattcgtctggtttccggatctttacctcaaaatcttacat
tattcatgcttgccgatttttgcctgtatttgtatgttcacgttcgctgtagatctatat
cgttctctttaagataagaaacaagtagatccattattgtttcctcctgtttcgttcttt
catgttgcggtgacaataaacatgcggtgtaactctatttgcatcacttctctatttgct
gaaatccaggttgacatcctcacgatctgtttgtttcatttaattcgatcaaaattcttc
tccgcggtctgatatttaccgtgtttgtgtgctaaaatttctcagtctcattctggttca
ctttccccgtcatttacttgcaggattcc
>TUBB2_9434_8693
tttcagggtatgcgatctattcttttcaatgtccttcatagataaaattatgaaagtgtt
tgggcagtgttagggtctgattcgtttggtttcggaatctgtacctcaaagccttacagt
attcactcttgccgattttttcctgtgtttgtatgttcacattcgctgtagatctagatc
gtgttatttaagataagagaaaaatagatccattactgttgccttctgtttcgtattttt
cgtgttgcggtgacaatgaacatacgatgtaactctaatcaagtgtgatctatttgcatc
cctcactatttgatgaaacccaggctgacatccctcaggatctgtttgtttcatttgttc
cgatcaaaattcttctacccgatcttatatttactgggtttgcgtgctaaaatttctcag
tctcattttggttagcttcccccgtcatttacttgcaggattcc
>TUBB2_LM0011_5500
cttcagggtatgcgatctattcttttcaatgttgttcatagaatatagttatgaatgtct
ttgtgtatttttagggtttgatatttctgattaccggatctgtaccacaaagccttgcaa
tattctcatccttgccgatttgtgcctgtctttgggttttgatattcagatcgacatcgt
gctctttatgtttataagaaacatggatccgatattgttttctcctgtttcgttttacct
tattgcagtgacaatgtctttctgatcaaggatctatttgcgtcatttttgtgtgctgag
atttacattcctcgtgatctatttgtgtcatatgatccaaccgaatattctcatactcta
cgaaattcagtgtttctgtgtcaaactctttcgtctcatattggtttacttcccccatca
tttacgtgcaggattcca
>TUBB2_7498
ctgcagggtatgagtccctctcctcttccttatgctcttcagaataacgtagcaagtttt
ctatggcgcgaatcatttgtacttttatctctcacggtttccagtttctacttcaaagcc
cctaggaaagcttgtatccttgtggttattcatgcgccatcactgtattcctctttgaca
catcagagtgcttgcttcctgattcatttaaccgcagtggtatatcgtcagcgcactatt
ttctaatgttgatagcacaaggaatactgtgttttcgtgatttatgatggtctctttcat
tcacgttttcccctttttattcaagcctctgttatggattctctcatcctttttacagcg
ttatatactagtcagatgggtggtgatgctcttcgatgctctgttttaatcacgagtttt
cgtcggtgcgtgattcgtttgcaggattcca
>TUBB2_9598
ccaaagttcttcacagagtgagattatgaatatgtttggtatatttttagggtttgattt
gtttgattaccggatctgttcctcacagccttgttgcgatctattctcatccttgccgat
ttgtgcctgtcttcgggttttatattcagatctagatcgcgctctttaagaataaaagaa
acatggatctgatattttttccctcctgtttcgtgctacctggtgatttatttgcattat
ttttctttctgcctagattgttgttcctcttggtctaattttatcatttaatccatccaa
attttctcgtacattatcaagtccctcgttctcattttggtttgcttccccccattattt
gcttgcaggattccaagtta
>TUBB2_7742a
ccaaagttcttcacagagtgagattatgaatatgtttggtatatttttagggtttgattt
gtttgattaccggatctgttcctcacagccttgttgcgatctattctcatccttgccgat
ttgtgcctgtcttcgggttttatattcagatctagatcgcgctctttaagaataaaagaa
acatggatctgatattttttccctcctgtttcgtgctacctggtgatttatttgcattat
ttttctttctgcctagattgttgttcctcttggtctaattttatcatttaatccatccaa
attttctcgtacattatcaagtccctcgttctcattttggtttgcttccccccattattt
gcttgcaggattccaagtta
>TUBB2_8124
ccaaagttcttcacagagtgagattatgaatatgtttgg-atatttttagggtttgattt
gtttgaataccggatctgttcctcacagccttgttgcgatctattcttatccttgccgat
ttgtgcctgtcttcgggttttatattcagatctagatcgcgctctttaagaataaaagaa
acatggatctgatattttttccctcctgtttcgtgctacctg-tgatttatttgcattat
ttttctttttgcccagattgttgttcctcttggtctaattttatcatttaatccatccaa
cttttctcgtacattatcaagtccctctttctcattttggtttgcttccccccattattt
gcttgcaggattccaagtta
>TUBB2_6745
ccaaagttcttcacagagtgagattatgaatatgtttgg-atatttttagggtttgattt
gtttgaataccggatctgttcctcacagccttgttgcgatctattcttatccttgccgat
ttgtgcctgtcttcgggttttatattcagatctagatcgcgctctttaagaataaaagaa
acatggatctgatattttttccctcctgtttcgtgctacctg-tgatttatttgcattat
ttttctttttgcccagattgttgttcctcttggtctaattttatcatttaatccatccaa
cttttctcgtacattatcaagtccctctttctcattttggtttgcttccccccattattt
gcttgcaggattccaagtta
>TUBB2_7705
ccaaagttcttcacagagtgagattatgaatatgtttgg-atatttttagggtttgattt
gtttgattaccggatctgttcctcacagccttgttgcgatctattctcatccttgccgat
ttgtgcctgtcttcgggttttatattcagatctagatcgcgctctttaagaataaaagaa
acatggatctgatattttttccctcctgtttcgtgctacctggtgatttatttgcattat
ttttctttttgcctagattgttgttcctcttggtctaattttatcatttaatccatccaa
attttctcgtacattatcaagtccctcgttctcattttggtttgcttccccccattattt
gcttgcaggattccaagtta
>TUBB2_7796
ccaaagttcttcacagagtgagattatgaatatgtttgg-atatttttagggtttgattt
gtttgattaccggatctgttcctcacagccttgttgcgatctattctcatccttgccgat
ttgtgcctgtcttcgggttttatattcagatctagatcgcgctctttaagaataaaagaa
acatggatctgatattttttccctcctgtttcgtgctacctggtgatttatttgcattat
ttttctttttgcctagattgttgttcctcttggtctaattttatcatttaatccatccaa
attttctcgtacattatcaagtccctcgttctcattttggtttgcttccccccattattt
gcttgcaggattccaagtta
>TUBB2_9248
ccaaagttcttcacagagtgagattatgaatatgtttgg-atatttttagggtttgattt
gtttgattaccggatctgttcctcacagccttgttgcgatctattctcatccttgccgat
ttgtgcctgtcttcgggttttatattcagatctagatcgcgctctttaagaataaaagaa
acatggatctgatattttttccctcctgtttcgtgctacctggtgatttatttgcattat
ttttctttttgcctagattgttgttcctcttggtctaattttatcatttaatccatccaa
attttctcgtacattatcaagtccctcgttctcattttggtttgcttccccccattattt
gcttgcaggattccaagtta
>TUBB2_6861
ccaaagttcttcacagagtgagattatgaatatgtttgg-atatttttagggtttgattt
gtttgattaccggatctgttcctcacagccttgttgcgatctattctcatccttgccgat
ttgtgcctgtcttcgggttttatattcagatctagatcgcgctctttaagaataaaagaa
acatggatctgatattttttccctcctgtttcgtgctacctggtgatttatttgcattat
ttttctttttgcctagattgttgttcctcttggtctaattttatcatttaatccatccaa
attttctcgtacattatcaagtccctcgttctcattttggtttgcttccccccattattt
gcttgcaggattccaagtta
>TUBB2_9425a
ccaaagttcttcacagagtgagattatgaatatgtttgg-atatttttagggtttgattt
gtttgattaccggatctgttcctcacagccttgttgcgatctattctcatccttgccgat
ttgtgcctgtcttcgggttttatattcagatctagatcgcgctctttaagaataaaagaa
acatggatctgatattttttccctcctgtttcgtgctacctggtgatttatttgcattat
ttttctttttgcctagattgttgttcctcttggtctaattttatcatttaatccatccaa
attttctcgtacattatcaagtccctcgttctcattttggtttgcttccccccattattt
gcttgcaggattccaagtta
>TUBB2_0190
ccaaagttcttcacagagtgagattatgaatatgtttgg-atatttttagggtttgattt
gtttgattaccggatctgttcctcacagccttgttgcgatctattctcatccttgccgat
ttgtgcctgtcttcgggttttatattcagatctagatcgcgctctttaagaataaaagaa
acatggatctgatattttttccctcctgtttcgtgctacctggtgatttatttgcattat
ttttctttttgcctagattgttgttcctcttggtctaattttatcatttaatccatccaa
attttctcgtacattatcaagtccctcgttctcattttggtttgcttccccccattattt
gcttgcaggattccaagtta
>TUBB2_7320
ccaaagttcttcacagagtgagattatgaatatgtttgg-atatttttagggtttgattt
gtttgattaccggatctgttcctcacagccttgttgcgatctattctcatccttgccgat
ttgtgcctgtcttcgggttttatattcagatctagatcgcgctctttaagaataaaagaa
acatggatctgatattttttccctcctgtttcgtgctacctggtgatttatttgcattat
ttttctttttgcctagattgttgttcctcttggtctaattttatcatttaatccatccaa
attttctcgtacattatcaagtccctcgttctcattttggtttgcttccccccattattt
gcttgcaggattccaagtta
>TUBB2_9562
ccaaagttcttcacagagtgagattatgaatatgtttgg-atatttttagggtttgattt
gtttgattaccggatctgttcctcacagccttgttgcgatctattctcatccttgccgat
ttgtgcctgtcttcgggttttatattcagatctagatcgcgctctttaagaataaaagaa
acatggatctgatattttttccctcctgtttcgtgctacctggtgatttatttgcattat
ttttctttttgcctagattgttgttcctcttggtctaattttatcatttaatccatccaa
attttctcgtacattatcaagtccctcgttctcattttggtttgcttccccccattattt
gcttgcaggattccaagtta
>TUBB2_7641
ccaaagttcttcacagagtgagattatgaatatgtttgg-atatttttagggtttgattt
gtttgattaccggatctgttcctcacagccttgttgcgatctattctcatccttgccgat
ttgtgcctgtcttcgggttttatattcagatctagatcgcgctctttaagaataaaagaa
acatggatctgatattttttccctcctgtttcgtgctacctggtgatttatttgcattat
ttttctttttgcctagattgttgttcctcttggtctaattttatcatttaatccatccaa
attttctcgtacattatcaagtccctcgttctcattttggtttgcttccccccattattt
gcttgcaggattccaagtt
>TUBB2_LM0011
aaccaatatgagacgaaagagtttgacacagaaacactgaatttcgtagagtatgagaat
attcggttggatcatatgacacaaatagatcacgaggaatgtaaatctcagcacacaaaa
atgacgcaaatagatccttgatcagaaagacattgtcactgcaataaggtaaaacgaaac
aggagaaaacaatatcggatccatgtttcttataaacataaagagcacgatgtagatctg
aatatcaaaacccaaagacaggcacaaatcggcaaggatgagaatattgcaaggctttgt
ggtacagatccggtaatcagaaatatcaaaccctaaaaatacacaaagacattcataact
atattctatgaacaacattgaaaagaatagatcgcataccctgaaat
>TUBB2_9248
aaccaatatgagacgaaagagtttgacacagaaacactgaatttcgtagagtatgagaat
attcggttggatcatatgacacaaatagatcacgaggaatgtaaatctcagcacacaaaa
atgacgcaaatagatccttgatcagaaagacattgtcactgcaataaggtaaaacgaaac
aggagaaaacaatatcggatccatgtttcttataaacataaagagcacgatgtcgatctg
aatatcaaaacccaaagacaggcacaaatcggcaaggatgagaatattgcaaggctttgt
ggtacagatccggtaatcagaaatatcaaaccctaaaaatacacaaagacattcataact
atattctatgaacaacattgaaaagaatagatcgcataccctgaaat
>TUBB2_9961
aaccaatatgagacgaaagagtttgacacagaaacactgaatttcgtagagtatgagaat
attcggttggatcatatgacacaaatagatcacgaggaatgtaaatctcagcacacaaaa
atgacgcaaatagatccttgatcagaaagacattgtcactgcaataaggtaaaacgaaac
aggagaaaacaatatcggatccatgtttcttataaacataaagagcacgatgtcgatctg
aatatcaaaacccaaagacaggcacaaatcggcaaggatgagaatattgcaaggctttgt
ggtacagatccggtaatcagaaatatcaaaccctaaaaatacacaaagacattcataact
atattctatgaacaacattgaaaagaatagatcgcataccctgaaat
>TUBB2_9424
aaccaatatgagacgaaagagtttgacacagaaacactgaatttcgtagagtatgagaat
attcggttggatcatatgacacaaatagatcacgaggaatgtaaatctcagcacacaaaa
atgacgcaaatagatccttgatcagaaagacattgtcactgcaataaggtaaaacgaaac
aggagaaaacaatatcggatccatgtttcttataaacataaagagcacgatgtcgatctg
aatatcaaaacccaaagacaggcacaaatcggcaaggatgagaatattgcaaggctttgt
ggtacagatccggtaatcagaaatatcaaaccctaaaaatacacaaagacattcataact
atattctatgaacaacattgaaaagaatagatcgcataccctgaaat
>TUBB2_7766
aaccaatatgagacgaaagagtttgacacagaaacactgaatttcgtagagtatgagaat
attcggttggatcatatgacacaaatagatcacgaggaatgtaaatctcagcacacaaaa
atgacgcaaatagatccttgatcagaaagacattgtcactgcaataaggtaaaacgaaac
aggagaaaacaatatcggatccatgtttcttataaacataaagagcacgatgtagatctg
aatatcaaaacccaaagacaggcacaaatcggcaaggatgagaatattgcaaggctttgt
ggtacagatccggtaatcagaaatatcaaaccctaaaaatacacaaagacattcataact
atattctatgaacaacattgaaaagaatagatcgcataccctgaaat
>TUBB2_9495
aaccaatatgagacgaaagagtttgacacagaaacactgaatttcgtagagtatgagaat
attcggttggatcatatgacacaaatagatcacgaggaatgtaaatctcagcacacaaaa
atgacgcaaatagatccttgatcagaaagacattgtcactgcaataaggtaaaacgaaac
aggagaaaacaatatcggatccatgtttcttataaacataaagagcacgatgtagatctg
aatatcaaaacccaaagacaggcacaaatcggcaaggatgagaatattgcaaggctttgt
ggtacagatccggtaatcagaaatatcaaaccctaaaaatacacaaagacattcataact
atattctatgaacaacattgaaaagaatagatcgcataccctgaaat
>TUBB2_LM0008
aaccaatatgagacgaaagagtttgacacagaaacactgaatttcgtagagtatgagaat
attcggttggatcatatgacacaaatagatcatgaggaatgtaaatctcagcacacaaaa
atgacgcaaatagatccttgatcagaaagacattgtcactgcaataaggtaaaacgaaac
aggagaaaacaatatcggatccatgtttcttataaacataaagagcacgatgtagatctg
aatatcaaaacccaaagacaggcacaaatcggcaaggatgagaatattgcaaggctttgt
ggtacagatccggtaatcagaaatatcaaaccctaaaaatacacaaagacattcataact
atattctatgaacaacattgaaaagaatagatcgcataccctgaaat
>TUBB2_9942
aaccaatatgagacgaaagagtttgacacagaaacactgaatttcgtagagtatgagaat
attcggttggatcatatgacacaaatagatcatgaggaatgtaaatctcagcacacaaaa
atgacgcaaatagatccttgatcagaaagacattgtcactgcaataaggtaaaacgaaac
aggagaaaacaatatcggatccatgtttcttataaacataaagagcacgatgtagatctg
aatatcaaaacccaaagacaggcacaaatcggcaaggatgagaatattgcaaggctttgt
ggtacagatccggtaatcagaaatatcaaaccctaaaaatacacaaagacattcataact
atattctatgaacaacattgaaaagaatagatcgcataccctgaaat
>TUBB2_7194
aaccaatatgagacgaaagagtttgacacagaaacactgaattacgtagagtatgagaat
attcggttggattatatgatacaaatagatcatgaggaatgtaaatctcagcacacaaaa
ataacgcaaatagatccttgatcagaaagacattgtcacagcaataaggtaaaacgaaac
aggagaaaacaatatcggatccctgtttcttttaaacataaagaacacgatctagatctg
aatatcaaaacccaaagacaggcacaaatcggcaaggatgagaatattgcaaggctttgt
ggtacagatccggtaatcagacatatcaaaccctaaaaatacacaaagacattcataact
atactctatgaacgacattgaaaagaatagatcgcataccctgaaat
>TUBB2_7753
aaccaatatgagacgaaagagtttgacacagaaacactgaattacgtagagtatgagaat
attcggttggattatatgatacaaatagatcatgaggaatgtaaatctcagcacacaaaa
ataacgcaaatagatccttgatcagaaagacattgtcacagcaataaggtaaaacgaaac
aggagaaaacaatatcggatccctgtttcttttaaacataaagaacacgatgtagatctg
aatatcaaaacccaaagacaggcacaaatcggcaaggatgagaatattgcaaggctttgt
ggtacagatccggtaatcagacatatcaaaccctaaaaatacacaaagacattcataact
atactctatgaacgacattgaaaagaatagatcgcataccctgaaat
>TUBB2_7210
aaccaatatgagacgaaagagtttgacacagaaacactgaattacgtagagtatgagaat
attcggttggattatatgatacaaatagatcatgaggaatgtaaatctcagcacacaaaa
ataacgcaaatagatccttgatcagaaagacattgtcacagcaataaggtaaaacgaaac
aggagaaaacaatatcggatccctgtttcttttaaacataaagaacacgatctagatctg
aatatcaaaacccaaagacaggcacaaatcggcaaggatgagaatattgcaaggctttgt
ggtacagatccggtaatcagacatatcaaaccctaaaaatacacaaagacattcataact
atactctatgaacgacattgaaaagaatagatcgcataccctgaaat
>TUBB2_8744
aaccaatatgagacgaaagagtttgacacagaaacactgaatttcgtagagtatgagaat
attcggttggatcatatgacacaaatagatcatgaggaatgtaaatctcagcacacaaaa
atgacgcaaatagatccttgatcagaaagacattgtcactgcaataaggtaaaacgaaac
aggagaaaacaatatcggatccatgtttcttataaacataaagagcacgatgtagatctg
aatatcaaaacccaaagacaggcacaaatcggcaaggatgagaatattgcaaggctttgt
ggtacagatccggtaatcagaaatatcaaaccctaaaaatacacaaagacattcataact
atattctatgaacaacattgaaaagaatagatcgcataccctgaaat
>TUBB2_7320
aaccaatatgagacgaaagagtttgacacagaaacactgaatttcgtagagtatgagaat
attcggttggatcatatgacacaaatagatcatgaggaatgtaaatctcagcacacaaaa
atgacgcaaatagatccttgatcagaaagacattgtcactgcaataaggtaaaacgaaac
aggagaaaacaatatcggatccatgtttcttataaacataaagagcacgatgtagatctg
aatatcaaaacccaaagacaggcacaaatcggcaaggatgagaatattgcaaggctttgt
ggtacagatccggtaatcagaaatatcaaaccctaaaaatacacaaagacattcataact
atattctatgaacaacattgaaaagaatagatcgcataccctgaaat
>TUBB2_9562
aaccaatatgagacgaaagagtttgacacagaaacactgaatttcgtagagtatgagaat
attcggttggatcatatgacacaaatagatcatgaggaatgtaaatctcagcacacaaaa
atgacgcaaatagatccttgatcagaaagacattgtcactgcaataaggtaaaacgaaac
aggagaaaacaatatcggatccatgtttcttataaacataaagagcacgatgtagatctg
aatatcaaaacccaaagacaggcacaaatcggcaaggatgagaatattgcaaggctttgt
ggtacagatccggtaatcagaaatatcaaaccctaaaaatacacaaagacattcataact
atattctatgaacaacattgaaaagaatagatcgcataccctgaaat
>TUBB2_9252
aaccaatatgagacgaaagagtttgacacagaaacactgaatttcgtagagtatgagaat
attcggttggatcatatgacacaaatagatcatgaggaatgtaaatctcagcacacaaaa
atgacgcaaatagatccttgatcagaaagacattgtcactgcaataaggtaaaacgaaac
aggagaaaacaatatcggatccatgtttcttataaacataaagagcacgatgtagatctg
aatatcaaaacccaaagacaggcacaaatcggcaaggatgagaatattgcaaggctttgt
ggtacagatccggtaatcagaaatatcaaaccctaaaaatacacaaagacattcataact
atattctatgaacaacattgaaaagaatagatcgcataccctgaaat
>TUBB2_6861
aaccaatatgagacgaaagagtttgacacagaaacactgaatttcgtagagtatgagaat
attcggttggatcatatgacacaaatagatcatgaggaatgtaaatctcagcacacaaaa
atgacgcaaatagatccttgatcagaaagacattgtcactgcaataaggtaaaacgaaac
aggagaaaacaatatcggatccatgtttcttataaacataaagagcacgatgtagatctg
aatatcaaaacccaaagacaggcacaaatcggcaaggatgagaatattgcaaggctttgt
ggtacagatccggtaatcagaaatatcaaaccctaaaaatacacaaagacattcataact
atattctatgaacaacattgaaaagaatagatcgcataccctgaaat
>TUBB2_7641
aaccaatatgagacgaaagagtttgacacagaaacactgaatttcgtagagtatgagaat
attcggttggatcatatgacacaaatagatcatgaggaatgtaaatctcagcacacaaaa
atgacgcaaatagatccttgatcagaaagacattgtcactgcaataaggtaaaacgaaac
aggagaaaacaatatcggatccatgtttcttataaacataaagagcacgatgtagatctg
aatatcaaaacccaaagacaggcacaaatcggcaaggatgagaatattgcaaggctttgt
ggtacagatccggtaatcagaaatatcaaaccctaaaaatacacaaagacattcataact
atattctatgaacaacattgaaaagaatagatcgcataccctgaaat
>TUBB2_9533
aaccaatatgagacgaaagagtttgacacagaaacactgaatttcgtagagtatgagaat
attcggttggatcatatgacacaaatagatcatgaggaatgtaaatctcagcacacaaaa
atgacgcaaatagatccttgatcagaaagacattgtcactgcaataaggtaaaacgaaac
aggagaaaacaatatcggatccatgtttcttataaacataaagagcacgatgtagatctg
aatatcaaaacccaaagacaggcacaaatcggcaaggatgagaatattgcaaggctttgt
ggtacagatccggtaatcagaaatatcaaaccctaaaaatacacaaagacattcataact
atattctatgaacaacattgaaaagaatagatcgcataccctgaaat
>TUBB2_9425a
aaccaatatgagacgaaagagtttgacacagaaacactgaatttcgtagagtatgagaat
attcggttggatcatatgacacaaatagatcatgaggaatgtaaatctcagcacacaaaa
atgacgcaaatagatccttgatcagaaagacattgtcactgcaataaggtaaaacgaaac
aggagaaaacaatatcggatccatgtttcttataaacataaagagcacgatgtagatctg
aatatcaaaacccaaagacaggcacaaatcggcaaggatgagaatattgcaaggctttgt
ggtacagatccggtaatcagaaatatcaaaccctaaaaatacacaaagacattcataact
atattctatgaacaacattgaaaagaatagatcgcataccctgaaat
>TUBB2_8292
aaccaatatgagacgaaagagtttgacacagaaacactgaatttcgtagagtatgagaat
attcggttggatcatatgacacaaatagatcatgaggaatgtaaatctcagcacacaaaa
atgacgcaaatagatccttgatcagaaagacattgtcactgcaataaggtaaaacgaaac
aggagaaaacaatatcggatccatgtttcttataaacataaagagcacgatgtagatctg
aatatcaaaacccaaagacaggcacaaatcggcaaggatgagaatattgcaaggctttgt
ggtacagatccggtaatcagaaatatcaaaccctaaaaatacacaaagacattcataact
atattctatgaacaacattgaaaagaatagatcgcataccctgaaat
>TUBB2_9536
aaccaatatgagacgaaagagtttgacacagaaacactgaatttcgtagagtatgagaat
attcggttggatcatatgacacaaatagatcatgaggaatgtaaatctcagcacacaaaa
atgacgcaaatagatccttgatcagaaagacattgtcactgcaataaggtaaaacgaaac
aggagaaaacaatatcggatccatgtttcttataaacataaagagcacgatgtagatctg
aatatcaaaacccaaagacaggcacaaatcggcaaggatgagaatattgcaaggctttgt
ggtacagatccggtaatcagaaatatcaaaccctaaaaatacacaaagacattcataact
atattctatgaacaacattgaaaagaatagatcgcataccctgaaat
>TUBB2_7022
aaccaatatgagacgaaagagtttgacacagaaacactgaatttcgtagagtatgagaat
attcggttggatcatatgacacaaatagatcatgaggaatgtaaatctcagcacacaaaa
atgacgcaaatagatccttgatcagaaagacattgtcactgcaataaggtaaaacgaaac
aggagaaaacaatatcggatccatgtttcttataaacataaagagcacgatgtagatctg
aatatcaaaacccaaagacaggcacaaatcggcaaggatgagaatattgcaaggctttgt
ggtacagatccggtaatcagaaatatcaaaccctaaaaatacacaaagacattcataact
atattctatgaacaacattgaaaagaatagatcgcataccctgaaat
>TUBB2_9482
aaccaatatgagacgaaagagtttgacacagaaacactgaatttcgtagagtatgagaat
attcggttggatcatatgacacaaatagatcatgaggaatgtaaatctcagcacacaaaa
atgacgcaaatagatccttgatcagaaagacattgtcactgcaataaggtaaaacgaaac
aggagaaaacaatatcggatccatgtttcttataaacataaagagcacgatgtagatctg
aatatcaaaacccaaagacaggcacaaatcggcaaggatgagaatattgcaaggctttgt
ggtacagatccggtaatcagaaatatcaaaccctaaaaatacacaaagacattcataact
atattctatgaacaacattgaaaagaatagatcgcataccctgaaat
>TUBB2_LM0010
aaccaatatgagacgaaagagtttgacacagaaacactgaatttcgtagagtatgagaat
attcggttggatcatatgacacaaatagatcatgaggaatgtaaatctcagcacacaaaa
atgacgcaaatagatccttgatcagaaagacattgtcactgcaataaggtaaaacgaaac
aggagaaaacaatatcggatccatgtttcttataaacataaagagcacgatgtagatctg
aatatcaaaacccaaagacaggcacaaatcggcaaggatgagaatattgcaaggctttgt
ggtacagatccggtaatcagaaatatcaaaccctaaaaatacacaaagacattcataact
atattctatgaacaacattgaaaagaatagatcgcataccctgaaat
